# Supplementary material for: Myeloid cell ACE shapes cellular metabolism and function in PCSK-9 induced atherosclerosis
Source: Front Immunol. 2023 Oct 20;14:1278383. doi: 10.3389/fimmu.2023.1278383 (PMC10623052; doi:10.3389/fimmu.2023.1278383)
Supplement: Supplementary file 2 [file Table_2.xlsx]

## Sheet: Figure 1
Figure 1B						Figure 1D						Figure 1F						Figure 1G
Lesion area (%)						Oil Red O staining lesion aeea (mm2)						Ly-6Chi %						Ly-6Clo %
	WT	ACE10/10	WT	ACE10/10			WT	ACE10/10	WT	ACE10/10			WT	ACE10/10	WT	ACE10/10			WT	ACE10/10	WT	ACE10/10
#1	0.8	0.7	61.8	41.8		#1	0.1881	0.144	0.9547	0.4185		#1	3	2.75	10.72	12.3		#1	2.22	2.01	4.61	10.1
#2	0.9	0.8	46	32.6		#2	0.2077	0.2067	0.9246	0.7404		#2	3.86	1.23	9.9	8.7		#2	3.57	2.84	3.37	8.49
#3	1	1	59.4	26.4		#3	0.2004	0.1788	0.8473	0.4634		#3	0.76	0.76	7.81	9.39		#3	2.33	4.63	4.1	9.28
#4	0.7	1.1	47.1	35.1		#4	0.2047	0.197	1.1557	0.5054		#4	1.7	1.7	6.39	7.21		#4	3.7	3.1	7.4	14.7
#5	0.9	0.9	50.6	20.7		#5	0.1908	0.167	0.9107	0.4619		#5	1.45	1.45	6.6	10.69		#5	4.53	2.69	6.5	13.3
#6	0.85	0.9	51.3	36.3		#6	0.23	0.22	0.97	0.39		#6	1.12	0.98	7.32	8.65		#6	2.61	1.5	5.5	8.1

## Sheet: Figure 2
Figure 2B				Figure 2C				Figure 2D				Figure 2E				Figure 2F				Figure 2G
TMRE MFI				ATP MFI				Mitotracker MFI				MerTK MFI				CD206 MFI				IL-10 MFI
	WT	ACE10/10			WT	ACE10/10			WT	ACE10/10			WT	ACE10/10			WT	ACE10/10			WT	ACE10/10
#1	11547	11285.4		#1	635.7	1147.8		#1	289.85	459.86		#1	117.77	195.31		#1	7902.36	9215.71		#1	346.4	538
#2	9741.28	12387		#2	481.8	1158.4		#2	267.88	336.79		#2	107.15	254.14		#2	7636.46	10886.7		#2	360.4	788
#3	9889.97	12662.3		#3	462.5	1083.9		#3	411.14	461.81		#3	145.12	462.64		#3	5858.49	9358.83		#3	494	543.6
#4	10829.8	11580.3		#4	622.4	891		#4	405.56	383.79		#4	167.02	370.79		#4	6712.58	8460.24		#4	283	687
#5	10939.5	12643.4		#5	625.3	1285.3		#5	389.1	434.67		#5	176.16	306.03		#5	7350.56	9384.9		#5	428	791.2
#6	8701.6	13513.2		#6	791.7	957.6		#6	372.96	288.81		#6	170.16	215.91		#6	6229.28	7062.09		#6	382.8	1020.6
Figure 2H				Figure 2I				Figure 2K				Figure 2L
PPARa MFI				CPT1A MFI				Glut1 MFI				Annexin V MFI
	WT	ACE10/10			WT	ACE10/10			WT	ACE10/10			WT	ACE10/10
#1	124	620		#1	404	533		#1	281	199		#1	2312	1150
#2	231	528		#2	380	429		#2	229	129		#2	2190	685
#3	163.2	250.4		#3	161	352		#3	133	231		#3	1457	1062
#4	108.1	278.5		#4	172	370		#4	158	220		#4	1936	1140
#5	105	166.3		#5	169	570		#5	150	164		#5	1928	1015
#6	99.7	354		#6	279	331		#6	238	109		#6	1723	847

## Sheet: Figure 3
Figure 3B																		Figure 3D
VO2(ml-1kg-1h-1)																		RER mean
	WT-athero								ACE10/10-athero										Bright		Dark
	#1	#2	#3	#4	#5	#6	#7	#8	#1	#2	#3	#4	#5	#6	#7	#8			WT	ACE10/10	WT	ACE10/10
Cycle#1	2580	1907	2726	2858	3360	3666	2899	2986	2931	3485	3347	4697	3646	5324	3032	4496		#1	0.848307	0.768167	0.900338	0.782538
Cycle#2	2211	1991	2924	2334	3499	3401	2984	3384	2402	3717	3062	4125	3955	6042	3283	3575		#2	0.872387	0.797333	0.8944	0.808154
Cycle#3	3462	1924	2459	2394	3111	3126	2529	2557	2643	3229	3271	3424	3170	5812	4056	3556		#3	0.838133	0.7675	0.888215	0.754846
Cycle#4	2079	1902	3073	2229	3034	3070	2416	2458	2537	3290	3395	4206	3990	3741	2599	3207		#4	0.87948	0.817667	0.903483	0.795077
Cycle#5	3664	1838	3043	2348	3481	3254	2209	3032	2804	2879	3884	3249	3640	4132	3626	3479		#5	0.845693	0.8145	0.922314	0.803846
Cycle#6	3515	1844	3460	2742	3457	2943	2506	2274	2604	3012	3151	3556	3583	5048	3489	3464		#6	0.866227	0.7785	0.921692	0.788
Cycle#7	4151	1965	2724	2593	3796	3307	2778	2237	3722	2997	3224	4499	3215	5426	3557	4094		#7	0.876307	0.746833	0.948905	0.804615
Cycle#8	4081	3297	3951	2879	4605	4319	3846	3379	4485	4021	5242	4409	4175	5234	4239	4284		#8	0.90468	0.80925	0.929434	0.805615
Cycle#9	3482	3339	2734	3983	3817	4146	3795	3645	3784	3977	5239	4989	4442	5512	4449	4085
Cycle#10	3119	2130	2564	3098	3487	4421	3672	3665	3932	3321	5085	4456	4066	4971	4816	4158
Cycle#11	3453	2304	3120	2869	3547	4213	2928	2548	3765	3945	3743	4989	4155	6198	4476	4508		Figure 3F
Cycle#12	3438	2680	2598	2700	4220	4340	3794	3142	3460	2866	4721	4007	4309	6096	3105	4462		EE mean
Cycle#13	3686	1735	3221	2065	3271	3659	2906	2830	3375	3414	3708	5611	3769	5866	3339	4591			Bright		Dark
Cycle#14	2137	2304	3090	2246	3804	3218	3035	2453	2600	3002	3906	5048	3271	5641	3878	4056			WT	ACE10/10	WT	ACE10/10
Cycle#15	2282	1432	2239	2069	3373	3848	2542	2303	2502	2382	3230	3475	3256	4810	3438	4363		#1	12.5681	13.9069	16.7204	18.0528
Cycle#16	2246	1678	2638	2294	3320	3661	2452	2174	3662	2464	3523	3392	3262	3505	2732	3414		#2	9.90798	14.4073	12.8208	16.7946
Cycle#17	2243	1797	2963	2439	2986	3015	2502	2400	2569	2529	3530	3413	3597	5903	3137	4220		#3	13.2098	16.8598	16.3619	21.9039
Cycle#18	2156	2963	3279	3440	3207	3431	3640	2700	2807	3739	3776	3675	3357	5653	2993	3498		#4	12.7735	19.0322	14.3547	23.1703
Cycle#19	2840	2243	3564	3195	3142	3470	2907	2705	3230	3686	3609	3876	3953	4863	3442	4065		#5	16.1014	16.6104	18.7691	20.9017
Cycle#20	3074	3076	4584	3366	4026	4712	3996	3276	5061	3557	4966	5220	4168	4563	4252	4660		#6	16.2377	23.8741	20.3023	28.58
Cycle#21	3367	3166	3445	2460	4018	5516	3809	3132	3912	3808	4588	4678	3203	5203	4219	4398		#7	13.0069	16.558	16.3436	19.7333
Cycle#22	3652	2416	3178	2882	3835	5044	3101	3156	4453	3316	4419	4885	4151	5680	4052	3816		#8	12.0954	18.4067	14.9012	20.9486
Cycle#23	3982	2252	2805	2597	3277	3919	2799	2664	2817	2974	4197	5007	4161	5732	3448	3805
Cycle#24	3809	3103	2890	2792	3486	4371	3384	3312	3949	3354	3752	3366	3637	6469	3334	4888
Cycle#25	3476	2805	2612	2386	3530	3472	3132	2443	2728	3030	3835	5337	3630	5462	2950	4192		Figure 3G
																		LA (total conts)
																			Bright		Dark
Figure 3C																			WT	ACE10/10	WT	ACE10/10
RER (VCO2/VO2)																		#1	8637.26	14683.1	5641.39	16908.7
	WT-athero								ACE10/10-athero									#2	5296.87	15621.6	6919.69	14315.1
	#1	#2	#3	#4	#5	#6	#7	#8	#1	#2	#3	#4	#5	#6	#7	#8		#3	5417.57	13588.2	14591.8	26437.8
Cycle#1	0.83328	0.91392	0.83664	0.95872	0.84896	0.87136	0.8344	1.08864	0.837	0.863	0.786	0.91	0.86	0.832	0.715	0.818		#4	4322.17	9698.33	10714.5	14991
Cycle#2	0.8736	0.8904	0.85792	0.9072	0.89488	0.86016	0.84672	1.05168	0.825	0.808	0.802	0.911	0.933	0.801	0.759	0.865		#5	6989.21	13558.7	13005.5	25603.1
Cycle#3	0.88928	0.9072	0.81088	0.8624	0.84	0.89936	0.84448	0.9352	0.788	0.789	0.776	0.825	0.848	0.776	0.763	0.857		#6	10349.4	18828.6	11243.9	25721.5
Cycle#4	0.83888	0.91728	0.86576	0.93856	0.96096	0.85568	0.86576	0.97552	0.773	0.861	0.792	0.844	0.872	0.843	0.768	0.952		#7	6370.74	19764.3	16441.7	28052.7
Cycle#5	0.92848	0.88368	0.86128	0.86016	0.96432	0.84112	0.92736	0.90496	0.775	0.778	0.801	0.852	0.832	0.834	0.727	0.776		#8	7439.43	15761.9	7570.02	26375.3
Cycle#6	0.92064	0.90832	0.95984	0.896	0.92064	0.84224	0.96096	0.8512	0.775	0.786	0.792	0.818	0.857	0.851	0.766	0.788
Cycle#7	0.9164	0.9128	0.9388	0.90872	0.94856	0.86128	0.9756	0.91072	0.863	0.833	0.748	0.82	0.773	0.753	0.851	0.739
Cycle#8	0.90048	0.96544	0.89824	0.8848	0.92512	0.77952	0.89936	0.88592	0.765	0.806	0.809	0.787	0.809	0.832	0.752	0.858		Figure 3H				Figure 3I
Cycle#9	0.89824	0.83104	0.89488	0.94976	0.91952	0.8904	0.8568	0.98	0.722	0.758	0.795	0.861	0.846	0.797	0.798	0.83		Food intake (mg/day)				BW (g)
Cycle#10	0.9408	0.86688	0.91504	0.92736	0.94304	0.92176	0.89824	0.868	0.748	0.784	0.747	0.789	0.792	0.825	0.799	0.841			WT	ACE10/10			WT	ACE10/10
Cycle#11	0.92624	0.83776	0.8736	0.95312	0.94752	0.95872	0.93968	0.9352	0.771	0.772	0.758	0.798	0.786	0.727	0.778	0.787		#1	37.3	16.2		#1	25.9	28.2
Cycle#12	0.92512	0.8176	0.8624	0.79856	0.87024	0.9688	0.94864	0.89712	0.852	0.772	0.7	0.83	0.812	0.814	0.876	0.786		#2	13.7	32.9		#2	26.1	33.5
Cycle#13	0.85232	0.84896	0.80304	0.90048	0.82432	0.91392	0.93184	0.97776	0.825	0.793	0.709	0.791	0.741	0.739	0.813	0.789		#3	26.9	78.3		#3	21.5	31.4
Cycle#14	0.75936	0.84336	0.7896	0.92288	0.72352	0.86128	0.91168	0.79632	0.749	0.743	0.753	0.733	0.766	0.7294	0.725	0.759		#4	41.9	30		#4	36.4	26.2
Cycle#15	0.82208	0.85568	0.78064	0.82432	0.73584	0.80864	0.80192	0.78848	0.754	0.802	0.716	0.762	0.776	0.728	0.731	0.75		#5	34.4	50		#5	38.8	28.1
Cycle#16	0.80864	0.81872	0.82208	0.81312	0.75712	0.77392	0.87136	0.8008	0.7	0.773	0.743	0.773	0.75	0.745	0.719	0.753		#6	20	30		#6	22.9	31
Cycle#17	0.81872	0.83776	0.82768	0.78288	0.8456	0.93744	0.9072	0.84336	0.684	0.822	0.774	0.779	0.774	0.726	0.741	0.767		#7	10	20		#7	33.5	28.9
Cycle#18	0.8344	0.84336	0.84224	0.88704	0.83216	0.9296	0.812	0.84224	0.733	0.78	0.809	0.824	0.825	0.773	0.775	0.837		#8	50	40		#8	20.7	33.6
Cycle#19	0.87696	0.9408	0.80192	0.84672	0.76944	0.85568	0.83552	0.89824	0.811	0.844	0.808	0.854	0.802	0.743	0.767	0.773
Cycle#20	0.88592	0.92288	0.85792	0.90048	0.92848	0.924	0.89936	0.94528	0.753	0.811	0.809	0.837	0.808	0.804	0.86	0.784
Cycle#21	0.89488	0.9184	0.89824	0.94864	0.93184	0.98	0.97664	0.88928	0.696	0.831	0.774	0.743	0.822	0.827	0.794	0.806
Cycle#22	0.86912	0.88928	0.91616	0.93632	0.93632	0.89376	0.96768	0.87136	0.674	0.822	0.767	0.782	0.835	0.819	0.819	0.814
Cycle#23	0.90064	0.91216	0.92448	0.94248	0.97944	0.93544	1.02928	0.9284	0.815	0.845	0.719	0.768	0.826	0.778	0.776	0.821
Cycle#24	0.9296	0.90832	0.93856	0.83776	0.96768	0.99904	1.04832	1.0472	0.868	0.826	0.683	0.727	0.791	0.766	0.808	0.845
Cycle#25	0.84	0.90384	0.82656	0.91056	0.92288	1.0136	1.06064	1.02592	0.835	0.802	0.696	0.74	0.748	0.759	0.782	0.789
Figure 3E
EE (kcal-1h-1kg-1)
	WT-athero								ACE10/10-athero
	#1	#2	#3	#4	#5	#6	#7	#8	#1	#2	#3	#4	#5	#6	#7	#8
Cycle#1	12.508	9.297	13.068	14.082	16.376	17.752	13.669	14.215	13.963	16.882	15.956	22.96	17.428	25.562	14.446	21.976
Cycle#2	10.689	9.59	14.066	11.506	17.329	16.362	14.214	16.269	11.535	17.917	14.663	19.956	19.084	28.942	15.686	17.57
Cycle#3	16.603	9.231	11.763	11.578	15.118	14.952	12.06	12.277	12.738	15.615	15.51	16.407	15.123	28.069	19.368	17.506
Cycle#4	9.938	9.273	14.75	10.824	14.826	14.9	11.536	12.033	12.102	15.945	16.279	20.476	19.513	17.905	12.466	15.531
Cycle#5	17.697	8.882	14.793	11.553	17.044	15.942	10.548	14.651	13.7	13.935	18.711	15.65	17.917	19.819	17.712	17.092
Cycle#6	16.981	8.934	16.78	13.375	17.028	14.475	12.077	11.017	12.702	14.652	15.498	17.26	17.482	24.227	17.162	17.068
Cycle#7	18.172	8.496	13.063	12.66	15.817	15.893	13.663	10.715	13.049	14.598	15.532	22.126	15.49	26.597	17.66	19.583
Cycle#8	21.789	15.175	17.141	14.08	22.64	21.355	18.648	16.55	22.116	19.222	25.826	21.662	20.7	25.117	20.895	21.65
Cycle#9	13.711	13.753	17.184	19.83	18.935	20.318	18.61	17.736	18.647	19.305	25.8	24.874	21.995	27.118	21.721	20.072
Cycle#10	18.157	13.744	14.781	15.16	17.075	21.825	18.011	17.887	19.565	16.253	25.152	22.101	20.24	24.626	23.73	20.579
Cycle#11	11.466	14.414	17.087	14.066	17.341	20.293	14.288	12.28	18.671	19.176	18.345	24.888	20.702	30.959	22.264	22.1
Cycle#12	16.966	12.937	13.109	13.34	20.767	21.369	18.961	15.137	17.153	13.87	23.08	19.305	21.104	30.515	15.473	21.627
Cycle#13	18.509	11.917	15.78	10.11	18.329	17.685	14.306	13.645	16.461	16.643	17.884	27.668	18.267	29.004	16.513	22.105
Cycle#14	10.354	11.06	14.823	10.813	18.231	15.378	14.611	11.743	12.415	14.615	18.78	25.011	15.494	27.575	19.17	19.533
Cycle#15	11.068	7.032	10.762	10.054	16.451	18.547	12.14	11.005	12.122	11.629	15.503	16.842	15.464	23.231	16.579	20.969
Cycle#16	10.742	8.182	12.762	11.178	16.089	17.715	11.788	10.395	17.682	11.932	17.064	16.398	15.568	16.796	13.384	16.461
Cycle#17	10.693	8.864	14.446	11.9	14.556	14.521	12.097	11.514	12.433	12.296	17.124	16.387	17.516	29.34	15.488	20.541
Cycle#18	10.401	14.461	16.124	16.978	15.83	16.723	17.752	13.167	13.637	18.199	18.378	18.063	16.302	28.057	14.47	17.022
Cycle#19	13.972	11.121	17.519	15.884	15.427	16.784	14.272	11.74	15.84	18.34	17.404	19.213	18.724	23.149	13.668	24.566
Cycle#20	15.171	15.137	22.548	16.666	19.791	23.14	19.895	16.05	24.871	17.626	24.252	25.691	20.326	26.086	21.109	21.076
Cycle#21	16.674	15.65	16.799	11.9	19.83	27.251	18.659	15.561	19.264	18.849	22.612	23.361	21.196	27.074	18.601	18.114
Cycle#22	18.104	11.918	15.467	14.073	18.977	24.868	15.29	15.61	21.802	16.311	21.864	24.155	21.129	30	22.581	21.098
Cycle#23	19.572	11.131	13.445	12.6	16.122	19.059	13.608	13.174	13.661	14.574	20.623	24.495	24.358	28.494	17.32	21.105
Cycle#24	18.595	15.265	13.733	13.407	17.006	21.194	16.584	16.347	19.185	16.227	18.268	16.008	21.106	30.479	19.721	22.083
Cycle#25	17.048	13.729	12.448	11.494	17.041	16.807	15.25	13.05	13.013	14.642	18.244	25.999	21.094	31.397	17.167	19.971
